# Supplementary material for: ESRP1-Associated CD44 Alternative Splicing Stratifies Epithelial–Mesenchymal Identity States in a Non-Transformed Human Cell System
Source: Curr Issues Mol Biol. 2026 Jan 24;48(2):130. doi: 10.3390/cimb48020130 (PMC12939047; doi:10.3390/cimb48020130)
Supplement: Supplementary file 1 [file cimb-48-00130-s001.zip]

Archive with 1 entries (1 files):
- cimb-4088821-supplementary.pdf
